# Supplementary material for: Characterization and Potential Action Mode Divergences of Homologous ACO1 Genes during the Organ Development and Ripening Process between Non-Climacteric Grape and Climacteric Peach
Source: Int J Mol Sci. 2024 Jan 8;25(2):789. doi: 10.3390/ijms25020789 (PMC10815418; doi:10.3390/ijms25020789)
Supplement: Supplementary file 1 [file ijms-25-00789-s001.zip]

Archive with 4 entries (4 files):
- .DS_Store
- Figure S1.pdf
- Figure S2.pdf
- Table S1 Primer sequencesused in this article.xlsx
