# Supplementary material for: Characterization and Potential Action Mode Divergences of Homologous ACO1 Genes during the Organ Development and Ripening Process between Non-Climacteric Grape and Climacteric Peach
Source: Int J Mol Sci. 2024 Jan 8;25(2):789. doi: 10.3390/ijms25020789 (PMC10815418; doi:10.3390/ijms25020789)
Supplement: Supplementary file 1 [file ijms-25-00789-s001.zip › Table S1 Primer sequencesused in this article.xlsx]

## Sheet: Sheet1
VvACO1-1302-F	ACGGGGGACTCTTGACCATGGATGAAGGAATTCACCGCGCA
VvACO1-1302-R	AAGTTCTTCTCCTTTACTAGTTCAAACTGTGGCAATGGGACCC
PpACO1-1302-F	ACGGGGGACTCTTGACCATGGATGGAGAACTTCCCAATCATCA
PpACO1-1302-R	AAGTTCTTCTCCTTTACTAGTTTAAGCTGTTGCAATTGGACCC
VvACO1-TRV2-F	AAGGTTACCGAATTCTCTAGAATGAAGGAATTCACCGCGCA
VvACO1-TRV2-R	CGTGAGCTCGGTACCGGATCCTCAAACTGTGGCAATGGGACCC
PpACO1-TRV2-F	AAGGTTACCGAATTCTCTAGAATGGAGAACTTCCCAATCATCA
PpACO1-TRV2-R	CGTGAGCTCGGTACCGGATCCTTAAGCTGTTGCAATTGGACCC
TRV1-F	TTACAGGTATTTGGGCTAG
TRV1-R	CCGGGTTCAATTCCTTATC
TRV2-F	TTACGACGAACCAAGGGAGTACTAC
TRV2-R	AGCACAATTAGCCCTATTTAGATGT
q-VvActin-F	GATTCTGGTGATGGTGTGAGT
q-VvActin-R	GACAATTTCCCGTTCAGCAGT
q-PpActin-F	CGAGCAAGAGCTGGAAAC
q-PpActin-R	CTTCCAGCCATCTCTCATTG
q-SlActin-F	ATCCAGGCTGTGCTTTCTCT
q-SlActin-R	ATCAGTAAGGTCACGACCAGCA
q-VvACO1-F	TGTCATCAACCTAGGTGATCAGC
q-VvACO1-R	GCTTCATGTAGTCCTCAAACACG
q-PpACO1-F	TGCGCCATCTTCCAAAATCTA
q-PpACO1-R	GGTACCCTTGTTCAAGTCCAA
q-SlACO1-F	AGGAGGCATCATACTTCTGTTC
q-SlACO1-R	ACAATAGAGTGGCGCATGGGA
